# Supplementary material for: An improved cell separation technique for marine subsurface sediments: applications for high-throughput analysis using flow cytometry and cell sorting
Source: Environ Microbiol. 2013 Jun 3;15(10):2841–9. doi: 10.1111/1462-2920.12153 (PMC3910163; doi:10.1111/1462-2920.12153)
Supplement: Table S1 — Cell abundance and cell recoveries of natural sediment samples with conventional bilayer and improved multilayer separation methods. [file emi0015-2841-sd6.xlsx]

## Sheet: Sheet1
Supplementary Table S1 Cell abundance and cell recoveries of natural sediment samples with conventional bilayer and improved multi-layer separation methods
Expedition	Hole	Depth (mbsf)	Cell abundance measured without separation (cells / cm3)	Cell recovery with bi-layer separation (%)	Cell recovery with improved multi-layer separation (%)
CK06-06	C9001C	1.0298	2.74 × 108	0.786172	91.9032
	C9001C	17.679	1.13 × 108	0.0511368	62.4402
	C9001C	36.53	1.33 × 108	0.0124492	48.4748
	C9001C	65.13	2.83 × 107	0.53531	36.8151
	C9001C	93.63	2.21 × 107	1.11735	63.4249
	C9001C	132.13	9.31 × 106	1.44574	78.2338
	C9001C	177.38	2.41 × 107	0.525607	51.6247
	C9001C	225.24	1.00 × 107	1.63549	26.4293
	C9001C	271.05	1.45 × 107	1.03535	30.9282
	C9001C	358.57	6.23 × 106	3.77744	7.53968
IODP Exp. 316	C0004C	10.517	1.57 × 106	0.695296	47.1514
	C0004C	36.465	2.28 × 105	2.45104	51.8191
	C0004C	105.875	1.89 × 105	1.68852	17.2788
	C0004D	225.65	1.11 × 106	0.141803	9.96317
	C0004D	320.47	2.37 × 105	0.526048	50.6846
IODP Exp. 329	U1365B	0.45	1.74 × 106	19.4921	73.006
	U1365B	1.95	1.60 × 105	n.d.	52.4
	U1365B	3.45	7.60 × 104	n.d.	48.8421
	U1369C	0.175	9.18 × 106	0.389646	34.6045
	U1369C	2.05	7.60 × 104	1.92286	38.3158
	U1371E	0.35	2.92 × 106	23.2035	89.5604
	U1371E	1.85	1.48 × 106	1.8098	85.4945
	U1371E	3.35	2.42 × 106	1.17393	83.3423
	U1371E	5.875	1.68 × 106	n.d.	58.597
	U1371E	7.375	2.14 × 106	n.d.	62.4168
					n.d.: not determined
